# Supplementary material for: Serum Periostin as a Potential Biomarker in Pediatric Patients with Primary Hypertension
Source: J Clin Med. 2021 May 15;10(10):2138. doi: 10.3390/jcm10102138 (PMC8156565; doi:10.3390/jcm10102138)
Supplement: Supplementary file 1 [file jcm-10-02138-s001.zip]

Archive with 5 entries (4 files):
- jcm-1192343-supplementary/
- jcm-1192343-supplementary/Supplementary Table S1.pdf
- jcm-1192343-supplementary/Supplementary Table S2.pdf
- jcm-1192343-supplementary/Supplementary Table S3.pdf
- jcm-1192343-supplementary/Supplementary Table S4 Patient_data.xlsx
