# Supplementary material for: Serum Periostin as a Potential Biomarker in Pediatric Patients with Primary Hypertension
Source: J Clin Med. 2021 May 15;10(10):2138. doi: 10.3390/jcm10102138 (PMC8156565; doi:10.3390/jcm10102138)
Supplement: Supplementary file 1 [file jcm-10-02138-s001.zip › jcm-1192343-supplementary/Supplementary Table S4 Patient_data.xlsx]

## Sheet: Patient data
Group (1 - primary hypertension, 2 - control group)	Patient No	Periostin [pg/mL]	Periostin [ng/mL]	Age [years]	Age [months]	Sex (male - 1, female - 2)	Height [cm]	Height Z-score	Weight [kg]	Weight Z-score	BMI [kg/m2]	BMI Z-score	Duration of hypertension [months]	Hypertension in father (1 - yes, 0 - no)	Hypertension in mother (1 - yes, 0 - no)	Antihypertensive medications (1-yes, 0-no)	ACEi	ARB	CCB	BB	AB	Diuretics	Number of antihypertensives	MPV [fL]	Neutrophil [1000/uL]	Lymphocytes [1000/uL]	Platelets [1000/uL]	NLR	PLR	Creatinine [mg/dL]	Urea [mg/dL]	Uric acid [mg/dL]	Total cholesterol [mg/dL]	LDL-cholesterol [mg/dL]	HDL-cholesterol [mg/dL]	Triglycerides [mg/dL]	Calcium [mg/dL]	Phosphorus [mg/dL]	Ca x P [mg2/dL2]	25OHD [pg/mL]	PTH [pg/mL]	ALP [IU/L]	GFR Schwartz [mL/min/1.73m2]	ABPM SBP 24h [mm Hg]	ABPM DBP 24h [mm Hg]	ABPM MAP 24h [mm Hg]	ABPM MAP 24 Z-score	PP 24h [mm Hg]	HR 24h [bpm]
1	1	27441.5	27.4415	17.75	213	1	172	-0.58	63	-0.42	21.2953	-0.22	4	0	1	0	0	0	0	0	0	0	0	13.1	6.26	1.09	124	5.74312	113.761	0.7	31	6	116	58.4	38	98	9.7	4.3	41.71	10.7	36	60	101.48	150	83	105	5.46	67	75
1	2	29537.6	29.5376	12.25	147	2	154	-0.89	53.5	0.42	22.5586	0.87	1	1	0	1	0	0	1	0	0	0	1	11.5	7.26	2.32	443	3.12931	190.948	0.7	20	4.3	162	106.8	41	71	10.3	5	51.5	18.3	24.1	147	90.86	113	69	84	0.56	44	90
1	3	36408.7	36.4087	17.0833	205	1	177	0.23	70	0.46	22.3435	0.36	3	0	1	0	0	0	0	0	0	0	0	9.9	3.84	2.26	242	1.69912	107.08	1.1	38	6.9	171	85	74	60	10	4.8	48	6.8	31.4	83	66.4555	136	77	97	2.01	58	79
1	5	34852	34.852	17.5833	211	1	176.5	-0.01	90	1.57	28.8904	1.68	7	1	0	1	1	0	0	0	0	0	1	11	2.48	2.24	272	1.10714	121.429	0.7	23	4.6	168	97.8	52	91	9.7	4.4	42.68	25.7	12.6	165	104.135	125	73	91	0.99	52	72
1	6	31166	31.166	15.0833	181	2	179	2.61	61	0.78	19.0381	-0.34	3	0	0	0	0	0	0	0	0	0	0	11.4	2.61	2.89	217	0.903114	75.0865	0.6	16	3.7	123	62.4	47	68	9.9	3.9	38.61	23.1	40.3	88	123.212	130	72	91	1.46	58	78
1	7	28803.5	28.8035	15.0833	181	2	158	-0.6	55	0.29	22.0317	0.6	9	0	1	1	0	0	1	0	0	0	1	9	3.4	1.6	229	2.125	143.125	0.7	30	5.6	137	81	34	110	9.9	4.6	45.54	15	17.2	64	93.22	115	66	82	0.09	49	87
1	8	34339.1	34.3391	7.66667	92	2	133	1.11	37	1.86	20.917	1.74	5	1	0	0	0	0	0	0	0	0	0	11.1	3.2	5.37	252	0.595903	46.9274	0.4	22	4.4	156	84.8	38	166	10	5.6	56	27.4	12.8	172	137.322	132	76	95	3.3	56	98
1	9	32917	32.917	14.6667	176	2	168	-0.64	68.3	0.68	24.1993	1.05	84	0	0	1	0	0	1	0	0	0	1	10.4	4.58	2.37	230	1.93249	97.0464	0.8	38	5.3	222	137.8	61	116	10.5	4.4	46.2	18.4	27.3	151	86.73	120	73	89	1.17	47	92
1	10	25268.7	25.2687	14.75	177	2	164	0.36	74	1.59	27.5134	1.6	2	1	1	0	0	0	0	0	0	0	0	8.1	2.9	1.6	280	1.8125	175	0.5	15	5	167	92.6	47	137	9.8	3.8	37.24	16.2	14.6	74	135.464	131	78	96	2.89	53	88
1	12	27005.6	27.0056	17.75	213	1	183.5	1.08	69.8	0.4	20.7292	-0.22	4	0	0	0	0	0	0	0	0	0	0	10.7	1.72	1.72	285	1	165.698	0.8	19	5.7	105	45.6	48	57	9.5	3.1	29.45	5.6	47.6	86	94.7319	130	77	94	1.22	53	88
1	13	47949.4	47.9494	14.6667	176	1	179	1.27	61.5	0.49	19.1942	-0.28	2	1	0	0	0	0	0	0	0	0	0	11.2	1.58	2.42	309	0.652893	127.686	0.6	18	5.5	125	64.6	50	52	9.9	5.4	53.46	16.6	14	177	123.212	135	72	93	1.2	62	74
1	14	27732.6	27.7326	17.6667	212	2	158	-0.8	72.4	1.22	29.0018	1.47	25	0	0	1	1	0	0	1	0	0	2	10.1	4.95	2.12	303	2.33491	142.925	0.7	24	4.7	163	83.8	68	56	9.8	4.3	42.14	19.7	41.1	83	93.22	120	65	84	0.44	55	80
1	15	34390.2	34.3902	14.6667	176	2	148.5	-2.01	64	1.06	29.022	1.78	24	0	0	1	0	0	1	0	0	0	1	11.2	6.15	2.47	456	2.48988	184.615	0.5	18	5.1	192	125	49	90	10.4	4.7	48.88	20.3	30.7	238	122.661	123	73	89	1.61	50	96
1	16	73049.6	73.0496	7.16667	86	2	127	0.73	29	1.18	17.98	1.12	3	0	1	0	0	0	0	0	0	0	0	7.1	3.2	3.3	324	0.969697	98.1818	0.5	26	4.8	159	95.8	54	46	10.3	4.5	46.35	23.2	22.5	221	104.902	117	68	85	1.42	49	90
1	18	21611.2	21.6112	17.6667	212	1	170	-0.84	67.3	0.01	23.2872	0.44	3	0	0	0	0	0	0	0	0	0	0	9.7	6.26	0.97	200	6.45361	206.186	1	26	6.6	123	71.2	41	54	9.3	3.1	28.83	9.7	36.4	45	70.21	127	76	93	1.47	52	100
1	19	24306.6	24.3066	15.25	183	2	169	1.03	88	2.04	30.8112	1.88	48	0	1	0	0	0	0	0	0	0	0	10.6	3.15	2.08	309	1.51442	148.558	0.7	29	6	139	62.2	50	134	9.5	4.4	41.8	18.1	13.3	81	99.71	131	70	91	1.62	61	71
1	20	35626.9	35.6269	17.6667	212	1	182	0.75	75	0.46	22.6422	0.02	6	0	1	1	1	0	0	0	0	0	1	8.3	2.2	2.7	200	0.814815	74.0741	1.1	28	6.7	186	105.4	62	93	10.2	3.4	34.68	27.5	30	77	68.3327	126	68	88	0.38	58	67
1	21	27393	27.393	17.92	215	1	183	0.97	107	2.27	31.9508	2.05	2	0	0	1	0	0	1	0	0	0	1	9.2	2.87	1.9	226	1.51053	118.947	0.7	24	5.8	201	133.2	53	74	9.9	4.6	45.54	10.3	32.9	63	107.97	137	80	99	2.11	57	80
1	22	27829.7	27.8297	16.4167	197	1	172.5	-0.64	94	1.66	31.59	1.95	84	0	0	0	0	0	0	0	0	0	0	7.9	2.1	1.7	229	1.23529	134.706	0.9	26	5.2	188	94	67	135	9.6	4.7	45.12	24	12.9	76	79.1583	131	63	85	0.05	68	65
1	23	32063.1	32.0631	14.4167	173	2	173	1.7	67	1.19	22.3863	0.69	12	0	0	1	0	0	1	0	0	0	1	7.4	3.4	3	263	1.13333	87.6667	0.6	18	3.9	123	66.2	46	54	10.2	4.9	49.98	23.7	16.8	171	119.082	115	66	83	-0.18	49	77
1	24	37887.8	37.8878	13.5833	163	1	175.5	1.83	97.1	2.85	31.5257	2.25	8	1	0	1	0	0	1	0	0	0	1	10.3	2.18	1.46	181	1.49315	123.973	0.8	29	8	303	228	51	120	9.7	3.8	36.86	19.7	35	159	90.6019	135	80	98	2.19	56	78
1	25	30769.4	30.7694	16.0833	193	2	167.5	0.76	72	1.37	25.6627	1.21	16	0	0	1	1	0	0	0	0	0	1	10.6	2.33	1.91	245	1.2199	128.272	0.7	24	4.2	114	54.8	42	86	10	3.6	36	18.6	16.1	56	98.825	112	60	78	-0.71	52	59
1	29	35678.8	35.6788	15.8333	190	1	166	0.52	66.25	1.01	24.042	0.89	24	0	0	0	0	0	0	0	0	0	0	9.5	3.48	2.59	404	1.34363	155.985	0.9	29	7.8	152	88.4	45	93	10.5	4.5	47.25	12.9	20.7	104	76.1756	131	71	91	1.26	61	70
1	31	25991.3	25.9913	16.75	201	2	158	-0.75	85	1.86	34.049	2.04	12	0	0	0	0	0	0	0	0	0	0	9.9	4.6	2	223	2.3	111.5	0.7	26	5.2	150	93.2	40	84	9.8	4.2	41.16	14.7	29.5	69	93.22	139	77	98	3.41	62	80
1	32	34543.9	34.5439	15	180	1	173	1.68	76	1.63	25.3934	1.25	1	0	1	0	0	0	0	0	0	0	0	9.7	3.2	2.73	202	1.17216	73.9927	1	38	7.7	149	83.4	50	78	10.1	4.4	44.44	20.6	22.9	107	71.449	135	65	89	0.67	70	70
1	33	40435.3	40.4353	14.6667	176	1	169	0.13	62.8	0.74	21.988	0.76	36	1	0	1	0	1	1	0	0	0	2	11.1	3.8	2.6	358	1.46154	137.692	0.9	30	6.7	156	90.8	48	86	10.4	4.9	50.96	55.3	12.8	120	77.5522	126	65	85	0.17	61	65
1	34	23441.2	23.4412	17.9167	215	1	180	1.13	94.5	2.29	29.1667	1.9	12	0	0	1	1	0	0	0	0	0	1	11.5	2.09	1.95	200	1.07179	102.564	0.8	31	6.3	150	85.4	44	103	9.2	3.9	35.88	19.6	18.1	66	92.925	129	64	86	0.08	65	63
1	35	65654.9	65.6549	6.58333	79	2	119	0.1	22.9	0.37	16.1712	0.5	26	1	0	1	0	0	1	0	1	1	3	10.1	7.67	3.18	343	2.41195	107.862	0.3	22	3.8	141	83.6	48	47	10.2	4.9	49.98	19.4	12.3	152	163.823	119	70	86	1.78	49	104
1	36	34800.6	34.8006	15.3333	184	1	184	1.55	72	1	21.2665	0.32	1	1	0	0	0	0	0	0	0	0	0	10.8	3.59	2.95	254	1.21695	86.1017	1	28	6.4	175	56.6	68	252	10.6	4.5	47.7	21.2	19	173	75.992	133	71	92	0.88	62	80
1	37	35523.2	35.5232	17.8333	214	1	184	1.2	93	1.83	27.4693	1.51	12	0	0	0	0	0	0	0	0	0	0	11.1	6.61	1.03	200	6.41748	194.175	0.9	25	6.8	166	107.4	45	68	9.5	3.5	33.25	13.4	25.9	133	84.4356	131	69	90	0.56	62	62
1	39	46544.4	46.5444	14.5833	175	1	180.5	1.36	79	1.68	24.2478	1.24	4	0	0	1	1	0	0	0	0	0	1	10.9	2.85	2.2	132	1.29545	60	0.9	22	6.2	138	65	49	120	10.5	3.8	39.9	20.1	12.3	145	82.8294	121	67	85	-0.07	55	74
1	40	36461.1	36.4611	16.0833	193	1	171	-0.45	68	0.49	23.255	0.75	12	0	0	1	1	0	0	0	0	0	1	10.5	4.68	2.39	226	1.95816	94.5607	0.8	29	5.1	127	56.6	57	67	9.9	4.7	46.53	17	47.7	79	88.2787	135	67	90	0.97	68	52
1	41	41378.9	41.3789	16.4167	197	1	168.5	-0.78	78	1.19	27.4723	1.6	10	1	0	1	0	0	1	0	0	0	1	9.9	3.8	2.37	293	1.60338	123.629	0.7	26	5.9	197	121	43	165	9.9	4.1	40.59	13.3	38.3	146	99.415	132	73	92	1.3	59	71
1	42	41883.6	41.8836	13.5	162	2	160.5	-0.12	51	0.11	19.7979	0.15	9	0	0	1	0	0	1	0	0	0	1	10.7	4.42	3.07	258	1.43974	84.0391	0.6	20	4.9	132	64	51	85	10.6	3	31.8	18.3	87	123	110.477	113	59	77	-0.73	54	72
1	43	27005.6	27.0056	14.5833	175	1	168.5	-0.54	77	1.38	27.1201	1.66	5	0	0	0	0	0	0	0	0	0	0	8.8	4.08	2.68	355	1.52239	132.463	0.6	24	6.1	135	78.8	36	101	10.3	4.7	48.41	18.3	47.6	147	115.984	139	59	85	0.17	80	73
1	44	43190.3	43.1903	17.5	210	1	194	2.75	86	1.59	22.8505	0.59	12	0	0	0	0	0	1	0	0	0	1	10	2.63	2.23	176	1.17937	78.9238	1.1	38	7.5	148	88.4	36	118	9.7	4.7	45.59	10.1	36.8	120	72.8382	131	63	86	-0.04	68	70
1	46	29488.6	29.4886	15.4167	185	1	179	0.85	97	2.32	30.2737	2.02	12	1	1	0	0	0	0	0	0	0	0	11.4	2.75	2.47	245	1.11336	99.1903	0.8	33	5.3	143	64.4	50	143	10.2	3.9	39.78	13.8	37	153	92.4087	131	69	81	-0.65	62	81
1	47	37887.8	37.8878	13.8333	166	2	164	0.51	49	-0.08	18.2183	-0.44	2	0	0	0	0	0	0	0	0	0	0	10	2.76	2.09	414	1.32057	198.086	0.7	38	4.1	151	63.4	81	33	9.7	5.6	54.32	15.6	63.2	140	96.76	142	90	108	6.29	53	90
1	48	50343.8	50.3438	8.75	105	2	140	1.08	48	2.14	24.4898	2.04	39	1	0	0	0	0	0	0	0	0	0	11.2	3.7	2.48	293	1.49194	118.145	0.5	30	4.4	183	113.8	41	141	10	5.5	55	22.2	31.9	180	115.64	127	67	87	0.47	60	67
1	49	45525.7	45.5257	5.58333	67	1	118	1.15	26	1.81	18.6728	1.86	18	1	1	0	0	0	0	0	0	0	0	10.4	2.31	3.8	235	0.607895	61.8421	0.4	18	4.4	156	98	45	123	10	5.6	56	16.5	86.6	258	121.835	118	70	86	1.25	48	90
1	50	39015.5	39.0155	10.4167	125	2	148	0.83	41.65	0.63	19.0148	0.53	12	0	0	0	0	0	0	0	0	0	0	10	2.05	1.54	333	1.33117	216.234	0.5	21	2.6	148	81.6	60	32	10.2	4.7	47.94	15.9	17.2	145	122.248	123	73	89	1.61	50	98
1	51	48632.9	48.6329	13.3333	160	1	170	1.21	75	1.95	25.9516	1.69	4	0	0	0	0	0	0	0	0	0	0	10.6	1.8	3	419	0.6	139.667	0.5	16	4.8	126	68	41	85	10.4	5.6	58.24	21.1	20.8	201	140.42	130	67	88	0.91	63	69
1	53	25702.1	25.7021	16.1667	194	1	178	0.57	87	1.76	27.4587	1.62	24	1	0	1	0	0	1	0	0	0	1	11.1	2.89	1.6	175	1.80625	109.375	0.9	26	6.6	168	106.8	28	166	9.9	4	39.6	23.6	29.8	57	81.6822	133	69	91	0.86	64	58
1	54	36356.4	36.3564	15.9167	191	1	178.5	0.72	59.8	-0.06	18.7683	-0.69	73	0	0	1	1	0	1	0	0	0	2	8.4	11.1	1.7	208	6.52941	122.353	0.8	30	3.9	122	49.2	56	84	9.9	4.3	42.57	42.3	31.6	94	92.1506	133	70	91	0.86	63	71
1	55	25943.1	25.9431	17.75	213	2	157	-0.95	67	0.92	27.1816	1.26	54	0	0	1	0	0	1	0	0	0	1	11.2	4.1	2.06	294	1.99029	142.718	0.7	29	5.3	144	90.2	45	44	10	3.5	35	22.2	26.9	70	92.63	132	76	94	2.57	56	84
1	56	30226	30.226	16.0833	193	1	183	1.16	115.4	2.76	34.4591	2.36	48	1	0	1	0	0	0	1	0	0	1	11.3	3.63	1.91	246	1.90052	128.796	0.8	24	8.5	188	95.6	58	172	10.3	3.6	37.08	17.8	12.6	68	94.4737	123	63	83	-0.47	60	75
1	57	51906.9	51.9069	11.75	141	1	163	1.79	77	2.52	28.9811	2.16	32	0	1	1	0	0	1	0	0	0	1	8.5	7	1.9	350	3.68421	184.211	0.7	35	9.2	136	60.4	52	118	10.5	5.6	58.8	15.5	23.4	257	96.17	118	67	84	0.14	51	98
1	58	37409.5	37.4095	16.6667	200	2	172.5	1.41	72	1.31	24.1966	0.89	18	1	0	1	1	0	0	0	0	0	1	10.1	5.25	2.15	339	2.44186	157.674	0.7	28	5	120	55.2	52	64	9.8	3.5	34.3	22	15.3	72	101.775	119	67	84	0	53	77
1	59	34595.2	34.5952	14.6667	176	1	174	0.72	63	0.72	20.8086	0.41	4	0	0	1	0	0	1	0	0	0	1	10.6	2.5	1.92	315	1.30208	164.062	0.7	20	4.7	100	45.4	46	43	9.8	4.5	44.1	22	55.7	112	102.66	139	83	102	2.92	56	89
1	60	17250.9	17.2509	16.4167	197	2	167.5	0.74	89.2	2	31.7933	1.89	36	1	0	1	0	0	0	1	0	0	1	10.5	3.46	2.87	381	1.20557	132.753	0.5	23	5	155	90.5	47	79	9.4	4.9	46.06	30.1	23	85	138.355	121	66	84	0.17	56	78
2	61	63586.2	63.5862	8.41667	101	1	141	1.72	32	0.96	16.0958	0.06				0	0	0	0	0	0	0	0	10.2	2.02	1.7	233	1.18824	137.059	0.6	30	4.4	176	99.8	59	86	9.2	4.8	44.16	23.2	12.4	183	97.055	117	65	82	0.35	52	90
2	62	38530.2	38.5302	14.5	174	1	183	2.65	75	1.86	22.3954	0.99				0	0	0	0	0	0	0	0	12.2	2.64	1.9	253	1.38947	133.158	0.5	25	5.5	145	83.4	53	43	9.4	5	47	16.8	40.8	236	151.158	124	60	81	-0.74	64	65
2	63	36147.3	36.1473	15.0833	181	2	175	2.06	61	0.85	19.9184	0.01				0	0	0	0	0	0	0	0	10.4	2.9	2.57	217	1.1284	84.4358	0.7	27	4.6	136	71.2	52	64	9.4	4.4	41.36	21.4	29.1	91	103.25	114	62	79	-0.86	52	62
2	64	52105.2	52.1052	8.66667	104	1	151	3.3	44	2.24	19.2974	1.34				0	0	0	0	0	0	0	0	12.5	1.86	2.68	178	0.69403	66.4179	0.5	27	4.3	154	76	69	45	9.4	5.2	48.88	28.5	20.8	186	124.726	116	68	84	0.47	48	88
2	65	51972.9	51.9729	15.0833	181	1	168	0.13	49	-0.48	17.3611	-0.98				0	0	0	0	0	0	0	0	10.6	1.78	2.25	224	0.791111	99.5556	0.7	22	5.4	110	45.8	57	36	9.5	4.5	42.75	19.9	39	332	99.12	114	61	78	-0.89	53	63
2	66	35109.6	35.1096	17.8333	214	1	177	0.17	61	-0.49	19.4708	-0.85				0	0	0	0	0	0	0	0	11.3	1.79	2.63	189	0.680608	71.8631	0.8	33	5.3	151	74.6	49	137	9.6	4.8	46.08	14.7	40.9	127	91.3762	117	68	84	-0.11	49	93
2	67	32263.4	32.2634	16	192	2	170	1.21	55	0.24	19.0311	-0.39				0	0	0	0	0	0	0	0	11.2	2.63	1.62	301	1.62346	185.802	0.7	22	2.7	119	45.4	58	78	9.6	4	38.4	18.1	17.8	64	100.3	110	62	77	-1.02	49	80
2	68	32413.9	32.4139	13.9167	167	2	160	0.12	45	-0.33	17.5781	-0.62				0	0	0	0	0	0	0	0	12.3	2.19	2.14	228	1.02336	106.542	0.5	18	3.6	134	53	70	55	9.7	4.5	43.65	13.7	27	94	132.16	114	68	83	0.26	47	92
2	69	42278.6	42.2786	15.5833	187	2	170	1.21	59	0.6	20.4152	0.08				0	0	0	0	0	0	0	0	11.1	2.59	1.66	198	1.56024	119.277	0.8	23	4	221	131.2	76	69	9.8	4.2	41.16	21.3	15.1	94	87.7625	112	66	81	-0.37	46	76
2	70	57882	57.882	13.9167	167	2	164	0.62	47	-0.19	17.4747	-0.47				0	0	0	0	0	0	0	0	11.5	2.71	1.79	217	1.51397	121.229	0.6	31	4.5	146	55.6	81	47	9.8	4.3	42.14	18.1	12.6	212	112.887	112	60	77	-0.87	53	83
2	71	32163.2	32.1632	17.0833	205	2	170	1.12	76	1.53	26.2976	1.25				0	0	0	0	0	0	0	0	11.6	3.16	2.09	295	1.51196	141.148	0.7	27	6.5	173	107.4	54	58	9.8	4.3	42.14	44.9	18.6	61	100.3	114	62	79	-0.7	52	62
2	72	50925.1	50.9251	13.6667	164	1	165	0.67	59	0.98	21.6713	0.83				0	0	0	0	0	0	0	0	11	1.68	1.84	264	0.913043	143.478	0.6	24	3.5	150	85	60	65	9.8	4.5	44.1	21.4	22	155	113.575	100	57	72	-1.67	43	71
2	73	47826	47.826	17.4167	209	1	173	-0.36	57	-0.9	19.0451	-1.04				0	0	0	0	0	0	0	0	10.2	1.25	1.45	190	0.862069	131.034	0.6	22	4	140	73	57	50	9.8	5.3	51.94	10.6	33.2	174	119.082	110	57	75	-1.38	53	63
2	74	23777.8	23.7778	13.0833	157	2	152	-0.59	61	1.34	26.4024	1.68				0	0	0	0	0	0	0	0	10.1	5.17	2.32	306	2.22845	131.897	0.7	15	6	120	63	47	50	9.9	3.9	38.61	10.5	17.8	145	89.68	112	62	79	-0.2	51	73
2	75	44934	44.934	8.33333	100	1	124	-0.8	32	1.16	20.8117	1.75				0	0	0	0	0	0	0	0	10.5	6.25	2.53	321	2.47036	126.877	0.4	38	4.6	189	114.8	64	51	9.9	5.1	50.49	40.2	12.2	207	128.03	100	63	76	-0.37	37	103
2	76	30078.2	30.0782	15.1667	182	2	165	0.5	61	0.82	22.4059	0.7				0	0	0	0	0	0	0	0	9.8	3.91	2.83	266	1.38163	93.9929	0.6	21	4	116	64.6	40	57	10	3.9	39	18.3	22.6	65	113.575	108	62	77	-0.87	46	81
2	77	48758	48.758	12.9167	155	1	158	0.77	48	0.56	19.2277	0.39				0	0	0	0	0	0	0	0	11.1	2.98	2.47	280	1.20648	113.36	0.5	30	3.9	190	107.6	68	72	10	4	40	29.7	13	213	130.508	117	69	85	0.43	49	71
2	78	26136	26.136	16.75	201	1	183	1.22	102	2.38	30.4578	1.99				0	0	0	0	0	0	0	0	10.9	1.85	2.56	221	0.722656	86.3281	0.8	23	6.8	141	78.6	41	107	10.2	4.2	42.84	29.3	16.6	149	94.4737	124	60	81	-0.74	64	65
2	79	68867.9	68.8679	11.08	133	1	140	0.24	33	0.21	16.8367	0.01				0	0	0	0	0	0	0	0	10.2	1.99	1.94	254	1.02577	130.928	0.6	39	4.7	201	111.2	80	49	10.2	4.7	47.94	21.7	37.6	187	96.3667	110	62	78	-0.32	47	71
2	80	27538.5	27.5385	17.6667	212	2	149	-2.11	47	-0.96	21.1702	0.2				0	0	0	0	0	0	0	0	9.5	3.34	2.17	335	1.53917	154.378	0.8	29	2.8	183	82.8	86	71	10.3	4.3	44.29	11.9	14.7	63	76.9213	114	70	85	0.85	45	74
[truncated: 29 more columns]
